# Supplementary material for: Effects of Dietary Salt and Boric Acid on Milk Quality in Savak Akkaraman Sheep
Source: Animals (Basel). 2026 Jan 13;16(2):233. doi: 10.3390/ani16020233 (PMC12837315; doi:10.3390/ani16020233)
Supplement: Supplementary file 1 [file animals-16-00233-s001.zip]

Archive with 1 entries (1 files):
- animals-4038932-supplementary.pdf
